# Supplementary material for: Organo-Montmorillonite Modified by Gemini Quaternary Ammonium Surfactants with Different Counterions for Adsorption toward Phenol
Source: Molecules. 2023 Feb 21;28(5):2021. doi: 10.3390/molecules28052021 (PMC10004245; doi:10.3390/molecules28052021)
Supplement: Supplementary file 1 [file molecules-28-02021-s001.zip]

Archive with 1 entries (1 files):
- molecules-2169760-supplementary.pdf
